# Supplementary material for: Transcriptome Analysis Reveals the Effect of Low NaCl Concentration on Osmotic Stress and Type III Secretion System in Vibrio parahaemolyticus
Source: Int J Mol Sci. 2023 Jan 30;24(3):2621. doi: 10.3390/ijms24032621 (PMC9916905; doi:10.3390/ijms24032621)
Supplement: Supplementary file 1 [file ijms-24-02621-s001.zip]

Archive with 1 entries (1 files):
- ijms-2086572-supplementary.pdf
